# Supplementary material for: Environmental surveillance of soil-transmitted helminths and other enteric pathogens in settings without networked wastewater infrastructure: Environmental surveillance for STH and other enteric pathogens
Source: PLOS Water. Author manuscript; Available in PMC 2025 Aug 28. (PMC12383780; doi:10.1371/journal.pwat.0000337)
Supplement: SI table — Fisher’s exact pairwise tests [file NIHMS2082451-supplement-SI_table.xlsx]

## Sheet: Sheet1
Species	country	group1	group2	p-value	Significance	method	Figure
ALL	Both	wastewater	soil	0.18	ns	Fisher's exact	Fig2C
ALL	Benin	wastewater	soil	0.004159	**	Fisher's exact	Fig 2C
ALL	India	wastewater	soil	0.4931	ns	Fisher's exact	Fig2C
ALL	Benin	Moore swab	community water	0.0214	*	Fisher's exact	Fig 2D
ALL	Benin	Moore swab	open defecation	0.00393	**	Fisher's exact	Fig 2D
ALL	Benin	Moore swab	market	0.02	*	Fisher's exact	Fig 2D
ALL	Benin	Moore swab	household	0.0133	*	Fisher's exact	Fig 2D
ALL	Benin	grab	Moore swab	0.326	ns	Fisher's exact	Fig 2D
ALL	Benin	grab	sediment	1	ns	Fisher's exact	Fig 2D
ALL	Benin	grab	community water	0.365	ns	Fisher's exact	Fig 2D
ALL	Benin	grab	open defecation	0.195	ns	Fisher's exact	Fig 2D
ALL	Benin	grab	market	0.492	ns	Fisher's exact	Fig 2D
ALL	Benin	grab	school	0.719	ns	Fisher's exact	Fig 2D
ALL	Benin	grab	household	0.309	ns	Fisher's exact	Fig 2D
ALL	Benin	Moore swab	sediment	0.309	ns	Fisher's exact	Fig 2D
ALL	Benin	Moore swab	school	0.0687	ns	Fisher's exact	Fig 2D
ALL	Benin	sediment	community water	0.378	ns	Fisher's exact	Fig 2D
ALL	Benin	sediment	open defecation	0.314	ns	Fisher's exact	Fig 2D
ALL	Benin	sediment	market	0.722	ns	Fisher's exact	Fig 2D
ALL	Benin	sediment	school	1	ns	Fisher's exact	Fig 2D
ALL	Benin	sediment	household	0.477	ns	Fisher's exact	Fig 2D
ALL	Benin	community water	open defecation	1	ns	Fisher's exact	Fig 2D
ALL	Benin	community water	market	0.7	ns	Fisher's exact	Fig 2D
ALL	Benin	community water	school	0.432	ns	Fisher's exact	Fig 2D
ALL	Benin	community water	household	0.714	ns	Fisher's exact	Fig 2D
ALL	Benin	open defecation	market	0.589	ns	Fisher's exact	Fig 2D
ALL	Benin	open defecation	school	0.395	ns	Fisher's exact	Fig 2D
ALL	Benin	open defecation	household	0.78	ns	Fisher's exact	Fig 2D
ALL	Benin	market	school	0.772	ns	Fisher's exact	Fig 2D
ALL	Benin	market	household	1	ns	Fisher's exact	Fig 2D
ALL	Benin	school	household	0.553	ns	Fisher's exact	Fig 2D
ALL	India	sediment	open defecation	0.0497	*	Fisher's exact	Fig 2D
ALL	India	sediment	school	0.0497	*	Fisher's exact	Fig 2D
ALL	India	grab	Moore swab	0.738	ns	Fisher's exact	Fig 2D
ALL	India	grab	sediment	0.139	ns	Fisher's exact	Fig 2D
ALL	India	grab	community water	1	ns	Fisher's exact	Fig 2D
ALL	India	grab	open defecation	1	ns	Fisher's exact	Fig 2D
ALL	India	grab	market	0.203	ns	Fisher's exact	Fig 2D
ALL	India	grab	school	1	ns	Fisher's exact	Fig 2D
ALL	India	Moore swab	sediment	0.205	ns	Fisher's exact	Fig 2D
ALL	India	Moore swab	community water	0.64	ns	Fisher's exact	Fig 2D
ALL	India	Moore swab	open defecation	0.58	ns	Fisher's exact	Fig 2D
ALL	India	Moore swab	market	0.435	ns	Fisher's exact	Fig 2D
ALL	India	Moore swab	school	0.58	ns	Fisher's exact	Fig 2D
ALL	India	sediment	community water	0.303	ns	Fisher's exact	Fig 2D
ALL	India	sediment	market	0.752	ns	Fisher's exact	Fig 2D
ALL	India	community water	open defecation	1	ns	Fisher's exact	Fig 2D
ALL	India	community water	market	0.347	ns	Fisher's exact	Fig 2D
ALL	India	community water	school	1	ns	Fisher's exact	Fig 2D
ALL	India	open defecation	market	0.11	ns	Fisher's exact	Fig 2D
ALL	India	open defecation	school	1	ns	Fisher's exact	Fig 2D
ALL	India	market	school	0.11	ns	Fisher's exact	Fig 2D
						Fisher's exact
A. duodenale	Benin	grab	Moore swab	1	ns	Fisher's exact	Fig 2E
A. duodenale	Benin	grab	sediment	1	ns	Fisher's exact	Fig 2E
A. duodenale	Benin	grab	community water	0.128	ns	Fisher's exact	Fig 2E
A. duodenale	Benin	grab	open defecation	0.281	ns	Fisher's exact	Fig 2E
A. duodenale	Benin	grab	market	0.281	ns	Fisher's exact	Fig 2E
A. duodenale	Benin	grab	school	1	ns	Fisher's exact	Fig 2E
A. duodenale	Benin	grab	household	0.128	ns	Fisher's exact	Fig 2E
A. duodenale	Benin	Moore swab	sediment	1	ns	Fisher's exact	Fig 2E
A. duodenale	Benin	Moore swab	community water	0.136	ns	Fisher's exact	Fig 2E
A. duodenale	Benin	Moore swab	open defecation	0.182	ns	Fisher's exact	Fig 2E
A. duodenale	Benin	Moore swab	market	0.189	ns	Fisher's exact	Fig 2E
A. duodenale	Benin	Moore swab	school	1	ns	Fisher's exact	Fig 2E
A. duodenale	Benin	Moore swab	household	0.153	ns	Fisher's exact	Fig 2E
A. duodenale	Benin	sediment	community water	0.15	ns	Fisher's exact	Fig 2E
A. duodenale	Benin	sediment	open defecation	0.282	ns	Fisher's exact	Fig 2E
A. duodenale	Benin	sediment	market	0.285	ns	Fisher's exact	Fig 2E
A. duodenale	Benin	sediment	school	1	ns	Fisher's exact	Fig 2E
A. duodenale	Benin	sediment	household	0.146	ns	Fisher's exact	Fig 2E
A. duodenale	Benin	community water	open defecation	0.636	ns	Fisher's exact	Fig 2E
A. duodenale	Benin	community water	market	0.629	ns	Fisher's exact	Fig 2E
A. duodenale	Benin	community water	school	0.164	ns	Fisher's exact	Fig 2E
A. duodenale	Benin	community water	household	1	ns	Fisher's exact	Fig 2E
A. duodenale	Benin	open defecation	market	1	ns	Fisher's exact	Fig 2E
A. duodenale	Benin	open defecation	school	0.352	ns	Fisher's exact	Fig 2E
A. duodenale	Benin	open defecation	household	1	ns	Fisher's exact	Fig 2E
A. duodenale	Benin	market	school	0.354	ns	Fisher's exact	Fig 2E
A. duodenale	Benin	market	household	1	ns	Fisher's exact	Fig 2E
A. duodenale	Benin	school	household	0.169	ns	Fisher's exact	Fig 2E
A. lumbricoides	Benin	Moore swab	open defecation	0.022	*	Fisher's exact	Fig 2E
A. lumbricoides	Benin	grab	Moore swab	0.114	ns	Fisher's exact	Fig 2E
A. lumbricoides	Benin	grab	sediment	1	ns	Fisher's exact	Fig 2E
A. lumbricoides	Benin	grab	community water	1	ns	Fisher's exact	Fig 2E
A. lumbricoides	Benin	grab	open defecation	0.723	ns	Fisher's exact	Fig 2E
A. lumbricoides	Benin	grab	market	0.692	ns	Fisher's exact	Fig 2E
A. lumbricoides	Benin	grab	school	0.658	ns	Fisher's exact	Fig 2E
A. lumbricoides	Benin	grab	household	1	ns	Fisher's exact	Fig 2E
A. lumbricoides	Benin	Moore swab	sediment	0.235	ns	Fisher's exact	Fig 2E
A. lumbricoides	Benin	Moore swab	community water	0.136	ns	Fisher's exact	Fig 2E
A. lumbricoides	Benin	Moore swab	market	0.189	ns	Fisher's exact	Fig 2E
A. lumbricoides	Benin	Moore swab	school	0.331	ns	Fisher's exact	Fig 2E
A. lumbricoides	Benin	Moore swab	household	0.153	ns	Fisher's exact	Fig 2E
A. lumbricoides	Benin	sediment	community water	1	ns	Fisher's exact	Fig 2E
A. lumbricoides	Benin	sediment	open defecation	0.695	ns	Fisher's exact	Fig 2E
A. lumbricoides	Benin	sediment	market	1	ns	Fisher's exact	Fig 2E
A. lumbricoides	Benin	sediment	school	1	ns	Fisher's exact	Fig 2E
A. lumbricoides	Benin	sediment	household	1	ns	Fisher's exact	Fig 2E
A. lumbricoides	Benin	community water	open defecation	1	ns	Fisher's exact	Fig 2E
A. lumbricoides	Benin	community water	market	0.629	ns	Fisher's exact	Fig 2E
A. lumbricoides	Benin	community water	school	0.592	ns	Fisher's exact	Fig 2E
A. lumbricoides	Benin	community water	household	1	ns	Fisher's exact	Fig 2E
A. lumbricoides	Benin	open defecation	market	0.333	ns	Fisher's exact	Fig 2E
A. lumbricoides	Benin	open defecation	school	0.297	ns	Fisher's exact	Fig 2E
A. lumbricoides	Benin	open defecation	household	0.735	ns	Fisher's exact	Fig 2E
A. lumbricoides	Benin	market	school	1	ns	Fisher's exact	Fig 2E
A. lumbricoides	Benin	market	household	1	ns	Fisher's exact	Fig 2E
A. lumbricoides	Benin	school	household	0.69	ns	Fisher's exact	Fig 2E
N. americanus	Benin	Moore swab	market	0.0491	*	Fisher's exact	Fig 2E
N. americanus	Benin	Moore swab	school	0.018	*	Fisher's exact	Fig 2E
N. americanus	Benin	grab	Moore swab	1	ns	Fisher's exact	Fig 2E
N. americanus	Benin	grab	sediment	0.469	ns	Fisher's exact	Fig 2E
N. americanus	Benin	grab	community water	0.37	ns	Fisher's exact	Fig 2E
N. americanus	Benin	grab	open defecation	0.286	ns	Fisher's exact	Fig 2E
N. americanus	Benin	grab	market	0.281	ns	Fisher's exact	Fig 2E
N. americanus	Benin	grab	school	0.14	ns	Fisher's exact	Fig 2E
N. americanus	Benin	grab	household	0.254	ns	Fisher's exact	Fig 2E
N. americanus	Benin	Moore swab	sediment	0.319	ns	Fisher's exact	Fig 2E
N. americanus	Benin	Moore swab	community water	0.238	ns	Fisher's exact	Fig 2E
N. americanus	Benin	Moore swab	open defecation	0.102	ns	Fisher's exact	Fig 2E
N. americanus	Benin	Moore swab	household	0.073	ns	Fisher's exact	Fig 2E
N. americanus	Benin	sediment	community water	1	ns	Fisher's exact	Fig 2E
N. americanus	Benin	sediment	open defecation	1	ns	Fisher's exact	Fig 2E
N. americanus	Benin	sediment	market	0.651	ns	Fisher's exact	Fig 2E
N. americanus	Benin	sediment	school	0.403	ns	Fisher's exact	Fig 2E
N. americanus	Benin	sediment	household	1	ns	Fisher's exact	Fig 2E
N. americanus	Benin	community water	open defecation	1	ns	Fisher's exact	Fig 2E
N. americanus	Benin	community water	market	1	ns	Fisher's exact	Fig 2E
N. americanus	Benin	community water	school	1	ns	Fisher's exact	Fig 2E
N. americanus	Benin	community water	household	1	ns	Fisher's exact	Fig 2E
N. americanus	Benin	open defecation	market	1	ns	Fisher's exact	Fig 2E
N. americanus	Benin	open defecation	school	0.47	ns	Fisher's exact	Fig 2E
N. americanus	Benin	open defecation	household	1	ns	Fisher's exact	Fig 2E
N. americanus	Benin	market	school	0.726	ns	Fisher's exact	Fig 2E
N. americanus	Benin	market	household	1	ns	Fisher's exact	Fig 2E
N. americanus	Benin	school	household	0.711	ns	Fisher's exact	Fig 2E
A. lumbricoides	India	open defecation	market	0.0237	*	Fisher's exact	Fig 2E
A. lumbricoides	India	sediment	open defecation	0.0321	*	Fisher's exact	Fig 2E
A. lumbricoides	India	grab	Moore swab	1	ns	Fisher's exact	Fig 2E
A. lumbricoides	India	grab	sediment	1	ns	Fisher's exact	Fig 2E
A. lumbricoides	India	grab	community water	1	ns	Fisher's exact	Fig 2E
A. lumbricoides	India	grab	open defecation	0.106	ns	Fisher's exact	Fig 2E
A. lumbricoides	India	grab	market	0.699	ns	Fisher's exact	Fig 2E
A. lumbricoides	India	grab	school	0.254	ns	Fisher's exact	Fig 2E
A. lumbricoides	India	Moore swab	sediment	0.67	ns	Fisher's exact	Fig 2E
A. lumbricoides	India	Moore swab	community water	1	ns	Fisher's exact	Fig 2E
A. lumbricoides	India	Moore swab	open defecation	0.112	ns	Fisher's exact	Fig 2E
A. lumbricoides	India	Moore swab	market	0.731	ns	Fisher's exact	Fig 2E
A. lumbricoides	India	Moore swab	school	0.353	ns	Fisher's exact	Fig 2E
A. lumbricoides	India	sediment	community water	0.539	ns	Fisher's exact	Fig 2E
A. lumbricoides	India	sediment	market	1	ns	Fisher's exact	Fig 2E
A. lumbricoides	India	sediment	school	0.101	ns	Fisher's exact	Fig 2E
A. lumbricoides	India	community water	open defecation	1	ns	Fisher's exact	Fig 2E
A. lumbricoides	India	community water	market	0.561	ns	Fisher's exact	Fig 2E
A. lumbricoides	India	community water	school	1	ns	Fisher's exact	Fig 2E
A. lumbricoides	India	open defecation	school	1	ns	Fisher's exact	Fig 2E
A. lumbricoides	India	market	school	0.103	ns	Fisher's exact	Fig 2E
N. americanus	India	grab	Moore swab	0.456	ns	Fisher's exact	Fig 2E
N. americanus	India	grab	sediment	0.0502	ns	Fisher's exact	Fig 2E
N. americanus	India	grab	community water	1	ns	Fisher's exact	Fig 2E
N. americanus	India	grab	open defecation	0.456	ns	Fisher's exact	Fig 2E
N. americanus	India	grab	market	0.283	ns	Fisher's exact	Fig 2E
N. americanus	India	grab	school	0.456	ns	Fisher's exact	Fig 2E
N. americanus	India	Moore swab	sediment	0.105	ns	Fisher's exact	Fig 2E
N. americanus	India	Moore swab	community water	1	ns	Fisher's exact	Fig 2E
N. americanus	India	Moore swab	open defecation	1	ns	Fisher's exact	Fig 2E
N. americanus	India	Moore swab	market	0.779	ns	Fisher's exact	Fig 2E
N. americanus	India	Moore swab	school	1	ns	Fisher's exact	Fig 2E
N. americanus	India	sediment	community water	0.319	ns	Fisher's exact	Fig 2E
N. americanus	India	sediment	open defecation	0.105	ns	Fisher's exact	Fig 2E
N. americanus	India	sediment	market	0.218	ns	Fisher's exact	Fig 2E
N. americanus	India	sediment	school	0.105	ns	Fisher's exact	Fig 2E
N. americanus	India	community water	open defecation	1	ns	Fisher's exact	Fig 2E
N. americanus	India	community water	market	1	ns	Fisher's exact	Fig 2E
N. americanus	India	community water	school	1	ns	Fisher's exact	Fig 2E
N. americanus	India	open defecation	market	0.779	ns	Fisher's exact	Fig 2E
N. americanus	India	open defecation	school	1	ns	Fisher's exact	Fig 2E
N. americanus	India	market	school	0.779	ns	Fisher's exact	Fig 2E
ALL	Benin	Moore swab T1	Moore swab T2	1	ns	Fisher's exact	Fig 2F
ALL	Benin	open defecation center	open defecation entrance	0.737	ns	Fisher's exact	Fig 2F
ALL	Benin	open defecation center	open defecation edge	0.74	ns	Fisher's exact	Fig 2F
ALL	Benin	open defecation entrance	open defecation edge	1	ns	Fisher's exact	Fig 2F
ALL	Benin	market other	market entrance	1	ns	Fisher's exact	Fig 2F
ALL	Benin	market other	market register	1	ns	Fisher's exact	Fig 2F
ALL	Benin	market entrance	market register	1	ns	Fisher's exact	Fig 2F
ALL	Benin	school class	school entrance	1	ns	Fisher's exact	Fig 2F
ALL	Benin	school class	school latrine	1	ns	Fisher's exact	Fig 2F
ALL	Benin	school entrance	school latrine	0.677	ns	Fisher's exact	Fig 2F
ALL	India	Moore swab T1	Moore swab T2	0.758	ns	Fisher's exact	Fig 2F
ALL	India	open defecation center	open defecation entrance	0.66	ns	Fisher's exact	Fig 2F
ALL	India	open defecation center	open defecation edge	1	ns	Fisher's exact	Fig 2F
ALL	India	open defecation entrance	open defecation edge	1	ns	Fisher's exact	Fig 2F
ALL	India	market other	market entrance	1	ns	Fisher's exact	Fig 2F
ALL	India	market other	market register	1	ns	Fisher's exact	Fig 2F
ALL	India	market entrance	market register	1	ns	Fisher's exact	Fig 2F
ALL	India	school class	school entrance	1	ns	Fisher's exact	Fig 2F
ALL	India	school class	school latrine	0.353	ns	Fisher's exact	Fig 2F
ALL	India	school entrance	school latrine	0.353	ns	Fisher's exact	Fig 2F
